# Supplementary material for: Application of Zinc-Based Metal-Organic Framework ZIF-8 on Paper: A Pilot Study on Visual Appearance and Effectiveness
Source: Polymers (Basel). 2025 May 16;17(10):1369. doi: 10.3390/polym17101369 (PMC12114989; doi:10.3390/polym17101369)
Supplement: Supplementary file 1 [file polymers-17-01369-s001.zip]

Archive with 1 entries (1 files):
- polymers-3601591-supplementary.pdf
